# Supplementary material for: Bioavailability, Ecological Risk, and Microbial Response of Rare Earth Elements in Sediments of the Remediated Yitong River: An Integrated DGT and Multi-Parameter Assessment
Source: Microorganisms. 2025 Oct 24;13(11):2443. doi: 10.3390/microorganisms13112443 (PMC12654768; doi:10.3390/microorganisms13112443)
Supplement: Supplementary file 1 [file microorganisms-13-02443-s001.zip]

Archive with 1 entries (1 files):
- microorganisms-3816609-supplementary.pdf
